# Supplementary material for: Abundance-Occupancy Relationships Along Taxonomic Ranks Reveal a Consistency of Niche Differentiation in Marine Bacterioplankton With Distinct Lifestyles
Source: Front Microbiol. 2021 Jun 28;12:690712. doi: 10.3389/fmicb.2021.690712 (PMC8273345; doi:10.3389/fmicb.2021.690712)
Supplement: Supplementary file 1 [file Table_4.xlsx]

## Sheet: Supplementary_TableS4
Supplementary Table S4. An exmaple showing how niche specialization varies as a function of taxonomic resolution. Three bacterial orders marked with yellow were found at 7 stations respectively and accumulated to the class level (i.e., Actinobacteria) it has occupancy at 9 stations.
Surface_FL_order level				Surface_FL_class level
Order level	Occupancy	Mean relative abundance		Class level	Occupancy	Mean Relative abundance
AEGEAN-245_unclassified(100)	1	0.00041649		AEGEAN-245(100)	1	0.00041649
Acidimicrobiales(100)	9	5.28417		Acidimicrobiia(100)	9	5.28417
Actinobacteria_unclassified(100)	2	0.00216575		Actinobacteria(100)	9	0.825899
Alphaproteobacteria_unclassified(100)	9	0.202497		Actinobacteria_unclassified(100)	1	8.32979e-05
Alteromonadales(100)	9	3.07169		Alphaproteobacteria(100)	9	44.9998
Arctic97B-4_marine_group_unclassified(100)	2	0.00224904		Arctic97B-4_marine_group(100)	2	0.00224904
Armatimonadetes_unclassified(100)	1	0.000166596		Armatimonadetes_unclassified(100)	1	0.000166596
BD1-5_unclassified(100)	4	0.00116617		BD1-5_unclassified(100)	4	0.00116617
BD2-11_terrestrial_group(100)	1	0.00041649		Bacilli(100)	3	0.000999575
BD7-8_marine_group(100)	2	0.00949596		Bacteria_unclassified(100)	9	0.0549766
Bacillales(100)	3	0.000999575		Bacteroidetes_Incertae_Sedis(100)	1	0.000166596
Bacteria_unclassified(100)	9	0.0549766		Bacteroidetes_unclassified(100)	9	0.43923
Bacteroidales(100)	1	8.32979e-05		Bacteroidia(100)	1	8.32979e-05
Bacteroidetes_unclassified(100)	9	0.43923		Betaproteobacteria(100)	9	1.40007
Bdellovibrionales(100)	9	0.44023		Candidate_division_BRC1_unclassified(100)	1	0.000499788
Betaproteobacteria_unclassified(100)	9	0.014827		Candidate_division_OD1_unclassified(100)	4	0.00208245
Burkholderiales(100)	9	0.225488		Candidate_division_TM7_unclassified(100)	4	0.00333192
Campylobacterales(100)	8	0.0263221		Chlamydiae(100)	5	0.00916277
Candidate_division_BRC1_unclassified(100)	1	0.000499788		Clostridia(100)	1	0.000166596
Candidate_division_OD1_unclassified(100)	4	0.00208245		Cyanobacteria(100)	9	7.18728
Candidate_division_TM7_unclassified(100)	4	0.00333192		Cyanobacteria_unclassified(100)	8	0.0200748
Caulobacterales(100)	9	0.0080799		Cytophagia(100)	9	0.505119
Chlamydiales(100)	5	0.00916277		Deferribacteres(100)	9	0.126779
Chromatiales(100)	1	8.32979e-05		Deltaproteobacteria(100)	9	0.607908
Chthoniobacterales(100)	4	0.00124947		Epsilonproteobacteria(100)	8	0.0263221
Clostridiales(100)	1	0.000166596		Flavobacteriia(100)	9	18.5661
Corynebacteriales(100)	7	0.0106621		Fusobacteriia(100)	5	0.00274883
Cyanobacteria_unclassified(100)	9	0.020408		Gammaproteobacteria(100)	9	14.6678
Cytophagales(100)	9	0.398331		Gemmatimonadetes(100)	1	0.00041649
DB1-14(100)	2	0.000666383		JG30-KF-CM66(100)	1	8.32979e-05
Deferribacterales(100)	9	0.126779		JTB23(100)	1	0.000499788
Deltaproteobacteria_unclassified(100)	1	0.000333192		Lentisphaerae_unclassified(100)	3	0.00124947
Desulfobacterales(100)	4	0.0458139		Lentisphaeria(100)	2	0.00241564
Desulfuromonadales(100)	8	0.0388168		ML635J-21(100)	2	0.00116617
E01-9C-26_marine_group(100)	1	0.00133277		Mollicutes(100)	1	8.32979e-05
Enterobacteriales(100)	6	0.0038317		OM190(100)	6	0.0245729
Flavobacteriales(100)	9	18.5661		OPB35_soil_group(100)	1	0.000832979
Frankiales(100)	7	0.0412325		Oligosphaeria(100)	3	0.000499788
Fusobacteriales(100)	5	0.00274883		Opitutae(100)	9	0.696787
Gammaproteobacteria_Incertae_Sedis(100)	6	0.0133277		Phycisphaerae(100)	9	0.0599745
Gammaproteobacteria_unclassified(100)	9	0.348935		Pla3_lineage(100)	2	0.00141606
Hydrogenophilales(100)	9	0.319448		Planctomycetacia(100)	9	0.394083
JG30-KF-CM66_unclassified(100)	1	8.32979e-05		Planctomycetes_unclassified(100)	2	0.000916277
JTB23_unclassified(100)	1	0.000499788		Proteobacteria_unclassified(100)	9	0.0545601
KI89A_clade(100)	9	0.330193		R76-B128(100)	1	0.000166596
Legionellales(100)	8	0.0137442		SAR202_clade(100)	2	0.00633064
Lentisphaerae_unclassified(100)	3	0.00124947		SC3-20(100)	9	0.0429817
Lentisphaerales(100)	2	0.00241564		SPOTSOCT00m83(100)	9	0.0952928
MB11C04_marine_group(100)	9	0.158433		Spartobacteria(100)	4	0.00124947
ML635J-21_unclassified(100)	2	0.00116617		Sphingobacteriia(100)	9	0.456473
Methylococcales(100)	2	0.000999575		TM6_unclassified(100)	4	0.00549766
Methylophilales(100)	9	0.790997		Verrucomicrobia_Incertae_Sedis(100)	3	0.00116617
Micrococcales(100)	9	0.702118		Verrucomicrobia_unclassified(100)	1	0.00158266
Mycoplasmatales(100)	1	8.32979e-05		Verrucomicrobiae(100)	9	3.4148
Myxococcales(100)	1	8.32979e-05
Nitrosomonadales(100)	2	0.0488959
OCS116_clade(100)	9	0.334858
OM190_unclassified(100)	6	0.0245729
OPB35_soil_group_unclassified(100)	1	0.000832979
Oceanospirillales(100)	9	9.61816
Oligosphaeria_unclassified(100)	3	0.000499788
Opitutae_unclassified(100)	1	8.32979e-05
Opitutales(100)	9	0.0536439
Order_II(100)	1	8.32979e-05
Order_III(100)	3	0.106705
Order_Incertae_Sedis(100)	9	0.301622
PeM15(100)	8	0.0676379
Phycisphaerales(100)	9	0.0599745
Pla3_lineage_unclassified(100)	2	0.00141606
Planctomycetales(100)	9	0.394083
Planctomycetes_unclassified(100)	2	0.000916277
Propionibacteriales(100)	7	0.00216575
Proteobacteria_unclassified(100)	9	0.0545601
Pseudomonadales(100)	9	0.272468
Puniceicoccales(100)	9	0.484627
R76-B128_unclassified(100)	1	0.000166596
Rhizobiales(100)	9	0.084714
Rhodobacterales(100)	9	10.9723
Rhodocyclales(100)	1	0.000249894
Rhodospirillales(100)	9	5.6511
Rickettsiales(100)	9	4.41571
SAR11_clade(100)	9	23.0893
SAR202_clade_unclassified(100)	2	0.00633064
SAR324_clade(Marine_group_B)(100)	5	0.0635563
SB1-18(100)	9	0.177425
SC3-20_unclassified(100)	9	0.0429817
SPOTSOCT00m83_unclassified(100)	9	0.0952928
Salinisphaerales(100)	1	0.0041649
Sh765B-TzT-29(100)	8	0.0190752
Sphingobacteriales(100)	9	0.456473
Sphingomonadales(100)	9	0.0631398
SubsectionI(100)	9	7.18695
TM6_unclassified(100)	4	0.00549766
TRA3-20(100)	1	0.000166596
Thiotrichales(100)	9	0.620903
Unknown_Order(100)	3	0.00133277
Verrucomicrobia_unclassified(100)	1	0.00158266
Verrucomicrobiales(100)	9	3.4148
Vibrionales(100)	8	0.0331526
Xanthomonadales(100)	9	0.0237399
